# Supplementary material for: A Validation Study of Methylated Syndecan-2 in Stool DNA for the Detection of Colorectal Cancer
Source: Diagnostics (Basel). 2026 Jun 19;16(12):1901. doi: 10.3390/diagnostics16121901 (PMC13298951; doi:10.3390/diagnostics16121901)
Supplement: Supplementary file 1 [file diagnostics-16-01901-s001.zip]

Archive with 1 entries (1 files):
- diagnostics-4350417-supplementary.pdf
